# Supplementary material for: A novel post-mortem pathogen discovery program detects an outbreak of Echovirus E7: Uganda, 2022–2023
Source: Front Microbiol. 2025 Jul 1;16:1557576. doi: 10.3389/fmicb.2025.1557576 (PMC12259650; doi:10.3389/fmicb.2025.1557576)
Supplement: Supplementary file 2 [file Data_Sheet_2.xlsx]

## Sheet: Mortuary Samples
Sample Metadata		NGS Results - Viral					NGS Results - Non-viral (Reads by DiVir pipeline)						Sample Metadata
		Viral Mapping Statistics						Divir Statistics		Divir Statistics		Divir Statistics
Study ID	Sample Type	Viral	CVRP % Coverage	CVRP RPM	mNGS % Coverage	mNGS RPM	Bacterial	RPM	NGS Fungal	RPM	Parasitic	RPM	Health Facility (Corrected)	Health Facility (As Entered)	Collection Date	Age	Sex	District of Residence	Occupation (as Entered)	Occupation (Corrected)	Fever	Vomiting/Nausea	Diarrhea	Intense Fatigue/General Weakness	Anorexia/Loss of Appetite	Abdominal Pain	Chest Pain	Muscle Pain	Joint Pain	Headache	Cough	Difficulty Breathing	Difficulty Swallowing	Sore Throat	Jaundice	Conjunctivitis	Rash	Hiccups	Pain Behind Eyes /Sensitivity to Light	Coma/Unconscience	Confused/Disoriented	Unexplained Bleeding From Any Site	Bleeding of Gums	Bleeding from Injection Site	Nose Bleed (Epistaxis)	Bloody or Black Stools (Melena)	Blood in Vomit (Hematemesis)	Coughing up Blood (Hemoptysis)	Bleeding From Vagina Other Than Menstruation
MS22-10-0015	PLASMA	HBV	99	495313	98	210	N/A	N/A	N/A	N/A	N/A		Mulago National Referral Hospital Mortuary	MULAGO NRH 561602	31-Oct-2022	43	Male	Wakiso	TEACHER	Government/Civil	Yes	Yes	No	Yes	Yes	Yes	No	No	No	No	No	No	No	No	Yes	No	No	No	No	No	No	No	No	Yes	No	No	Yes	No	No
MS22-10-0019	PLASMA	HHV-8	2	366	1	5	N/A	N/A	N/A	N/A	N/A	N/A	Naguru General Hospital Mortuary	UCFH NAGURU	31-Oct-2022	38	Male	Mpigi	PEASANT	Not Employed Outside the Home	Yes	No	No	Yes	No	Yes	Yes	No	No	No	No	Yes	No	No	No	No	Yes	No	No	No	Yes	No	Yes	No	No	Yes	No	Yes	No
		HIV-1	54	4303	22	4
MS22-10-0021	PLASMA	N/A	N/A	N/A	N/A	N/A	N/A	N/A	N/A	N/A	N/A	N/A	Mulago National Referral Hospital Mortuary	MULAGO NRH	31-Oct-2022	8 Months	Male	Wakiso	CHILD	Child	Missing	Missing	Missing	Missing	Missing	Missing	Missing	Missing	Missing	Missing	Missing	Missing	Missing	Missing	Missing	Missing	Missing	Missing	Missing	Missing	Missing	Missing	Missing	Missing	Missing	Missing	Missing	Missing	Missing
MS22-10-0034	PLASMA	Echovirus	94	150770	68	45	N/A	N/A	N/A	N/A	N/A	N/A	Mulago National Referral Hospital Mortuary	MULAGO NRH	31-Oct-2022	30	Male	Missing	FARMER	Farmer	Yes	Yes	No	Yes	No	No	Yes	No	No	Yes	Yes	Yes	No	Yes	No	No	No	No	No	No	Yes	No	No	No	No	No	No	No	No
MS22-10-0037	SWAB	N/A	N/A	N/A	N/A	N/A	N/A	N/A	N/A	N/A	N/A	N/A	Mulago National Referral Hospital Mortuary	CITY MORTUARY MULAGO PM 3462/2022	31-Oct-2022	Missing	Male	Missing		Not Reported	Missing	Missing	Missing	Missing	Missing	Missing	Missing	Missing	Missing	Missing	Missing	Missing	Missing	Missing	Missing	Missing	Missing	Missing	Missing	Missing	Missing	Missing	Missing	Missing	Missing	Missing	Missing	Missing	Missing
MS22-10-0023	PLASMA	Echovirus	100	891528	100	5741	N/A	N/A	N/A	N/A	N/A	N/A	Mulago National Referral Hospital Mortuary	MULAGO NRH	31-Oct-2022	2.8	Male	Wakiso	CHILD	Child	Yes	Yes	Yes	Yes	Yes	Yes	Yes	Yes	No	No	Yes	Yes	Yes	Yes	Yes	No	Yes	Yes	No	Yes	No	No	No	No	No	No	No	No	No
MS22-10-0041	PLASMA	Echovirus	100	422600	98	157	N/A	N/A	N/A	N/A	N/A	N/A	The Uganda Cancer Institute Mortuary	UGANDA CANCER INSTITUTE	31-Oct-2022	2	Female	Missing	CHILD	Child	Yes	Yes	Yes	Yes	Yes	Yes	No	No	No	No	No	Yes	No	Yes	No	No	No	No	No	Yes	No	No	No	No	No	No	No	No	No
MS22-10-0010	BLOOD	N/A	N/A	N/A	N/A	N/A	N/A	N/A	N/A	N/A	N/A	N/A	Mulago National Referral Hospital Mortuary	CITY MORTUARY MULAGO PM 3460/2022	31-Oct-2022	Missing	Male	Missing		Not Reported	Missing	Missing	Missing	Missing	Missing	Missing	Missing	Missing	Missing	Missing	Missing	Missing	Missing	Missing	Missing	Missing	Missing	Missing	Missing	Missing	Missing	Missing	Missing	Missing	Missing	Missing	Missing	Missing	Missing
MS22-10-0022	PLASMA	N/A	N/A	N/A	N/A	N/A	N/A	N/A	N/A	N/A	N/A	N/A	Mulago National Referral Hospital Mortuary	MULAGO NRH	31-Oct-2022	35	Male	Kyegegwa	BUTCHER	Animal Worker	Yes	Yes	Yes	Missing	Missing	Yes	Missing	Missing	Missing	Yes	Yes	Missing	Missing	Missing	Missing	Missing	Missing	Missing	Missing	Missing	Missing	Missing	Missing	Missing	Missing	Missing	Missing	Missing	Missing
MS22-10-0001	PLASMA	N/A	N/A	N/A	N/A	N/A	N/A	N/A	N/A	N/A	N/A	N/A	Mulago National Referral Hospital Mortuary	MULAGO NRH	31-Oct-2022	5 Days	Female	Missing		Not Reported	Missing	Missing	Missing	Missing	Missing	Missing	Missing	Missing	Missing	Missing	Missing	Missing	Missing	Missing	Missing	Missing	Missing	Missing	Missing	Missing	Missing	Missing	Missing	Missing	Missing	Missing	Missing	Missing	Missing
MS22-10-0013	BLOOD	N/A	N/A	N/A	N/A	N/A	N/A	N/A	N/A	N/A	N/A	N/A	Mulago National Referral Hospital Mortuary	MULAGO NRH 558427	31-Oct-2022	43	Female	Mukono		Not Reported	Missing	Missing	Missing	Missing	Missing	Yes	Missing	Missing	Missing	Missing	Missing	Yes	Missing	Missing	Missing	Missing	Missing	Missing	Missing	Missing	Missing	Missing	Missing	Missing	Missing	Missing	Missing	Missing	Missing
MS22-10-0036	SWAB	N/A	N/A	N/A	N/A	N/A	Abiotrophia defectiva	3409	N/A	N/A	N/A	N/A	Mulago National Referral Hospital Mortuary	MULAGO NRH	31-Oct-2022	Missing	Male	Missing		Not Reported	Missing	Missing	Missing	Missing	Missing	Missing	Missing	Missing	Missing	Missing	Missing	Missing	Missing	Missing	Missing	Missing	Missing	Missing	Missing	Missing	Missing	Missing	Missing	Missing	Missing	Missing	Missing	Missing	Missing
							Anaplasma phagocytophilum	<1
MS22-10-0006	SWAB	N/A	N/A	N/A	N/A	N/A	N/A	N/A	N/A	N/A	N/A	N/A	Mulago National Referral Hospital Mortuary	MULAGO NRH	31-Oct-2022	2	Female	Wakiso	CHILD	Child	Yes	No	No	No	No	No	No	No	No	No	Yes	Yes	No	No	Yes	No	No	No	No	No	Yes	No	No	No	No	No	No	No	No
MS22-10-0047	SWAB	N/A	N/A	N/A	N/A	N/A	N/A	N/A	N/A		N/A	N/A	Mulago National Referral Hospital Mortuary	MULAGO NRH	31-Oct-2022	71	Female	Mpigi	PEASANT	Not Employed Outside the Home	Missing	Missing	Missing	Missing	Missing	Missing	Yes	Yes	Yes	Missing	Missing	Missing	Missing	Missing	Missing	Missing	Missing	Missing	Missing	Missing	Yes	Missing	Missing	Missing	Missing	Missing	Missing	Missing	Missing
MS22-10-0048	SWAB	N/A	N/A	N/A	N/A	N/A	Bartonella quintana	<1	Malassezia restricta	5638	N/A	N/A	The Uganda Cancer Institute Mortuary	UGANDA CANCER INSITUTE	31-Oct-2022	Missing	Male	Missing		Not Reported	Missing	Missing	Missing	Missing	Missing	Missing	Missing	Missing	Missing	Missing	Missing	Missing	Missing	Missing	Missing	Missing	Missing	Missing	Missing	Missing	Missing	Missing	Missing	Missing	Missing	Missing	Missing	Missing	Missing
							Corynebacterium diphtheriae	417
							Klebsiella pneumonaie	153048
							Klebsiella variicola	765
							Legionella bozemanae	<1
MS22-11-0472	PLASMA	N/A	N/A	N/A	N/A	N/A	N/A	N/A	N/A	N/A	N/A	N/A	Kiruddu Referral Hospital Mortuary	KIRUDDU NRH	2022-11-24	48	Female	Mukono		Not Reported	Missing	Missing	Missing	Missing	Missing	Missing	Yes	Yes	Yes	Missing	Missing	Missing	Missing	Missing	Missing	Missing	Missing	Missing	Missing	Missing	Missing	Missing	Missing	Missing	Missing	Missing	Missing	Missing	Missing
MS22-11-0474	PLASMA	N/A	N/A	N/A	N/A	N/A	N/A	N/A	Malassezia restricta	198	N/A	N/A	Mulago National Referral Hospital Mortuary	MENGO	2022-11-24	99	Male	Wakiso		Not Reported	Missing	Missing	Missing	Missing	Missing	Missing	Missing	Missing	Missing	Missing	Missing	Missing	Missing	Missing	Missing	Missing	Missing	Missing	Missing	Missing	Missing	Missing	Missing	Missing	Missing	Missing	Missing	Missing	Missing
MS22-11-0475	BLOOD	N/A	N/A	N/A	N/A	N/A	N/A	N/A	N/A	N/A	N/A	N/A	Kiruddu Referral Hospital Mortuary	KIRUDDU NRH	2022-11-24	75	Female	Mityana		Not Reported	Missing	Missing	Missing	Missing	Yes	Missing	Missing	Missing	Missing	Missing	Missing	Missing	Missing	Missing	Missing	Missing	Missing	Missing	Missing	Missing	Missing	Missing	Missing	Missing	Missing	Missing	Missing	Missing	Missing
MS22-11-0476	PLASMA	BuV-3	55	3017	10	1	N/A	N/A	N/A	N/A	N/A	N/A	Kiruddu Referral Hospital Mortuary	KIRUDDU NRH	2022-11-24	43	Male	Lira	FARMER	Farmer	Missing	Missing	Yes	Yes	Yes	Yes	Missing	Missing	Missing	Missing	Missing	Missing	Missing	Missing	Missing	Missing	Missing	Missing	Missing	Missing	Missing	Missing	Missing	Missing	Missing	Missing	Missing	Missing	Missing
		EBV	40	250784	17	80
MS22-11-0479	PLASMA	N/A	N/A	N/A	N/A	N/A	N/A	N/A	N/A	N/A	N/A	N/A	Kiruddu Referral Hospital Mortuary	KIRUDDU NRH	2022-11-24	40	Male	Hoima	FARMER	Farmer	Missing	Yes	Yes	Yes	Yes	Yes	Yes	Yes	Yes	Yes	Yes	Missing	Missing	Missing	Missing	Missing	Missing	Missing	Missing	Missing	Missing	Missing	Missing	Missing	Missing	Missing	Missing	Missing	Missing
MS22-11-0481	PLASMA	Echovirus	100	676989	100	44	N/A	N/A	N/A	N/A	N/A	N/A	Kiruddu Referral Hospital Mortuary	KIRUDDU NRH	2022-11-24	40	Male	Mityana	FARMER	Farmer	Missing	Missing	Missing	Missing	Missing	Missing	Missing	Missing	Missing	Missing	Missing	Missing	Missing	Missing	Missing	Missing	Missing	Missing	Missing	Missing	Missing	Missing	Missing	Missing	Missing	Missing	Missing	Missing	Missing
MS22-11-0482	BLOOD	N/A	N/A	N/A	N/A	N/A	N/A	N/A	N/A	N/A	N/A	N/A	Kampala City Council Mortuary	CITY MORTUARY PM 3744/2022	2022-11-24	Missing	Female	Kampala		Not Reported	Missing	Missing	Missing	Missing	Missing	Missing	Missing	Missing	Missing	Missing	Missing	Missing	Missing	Missing	Missing	Missing	Missing	Missing	Missing	Missing	Missing	Missing	Missing	Missing	Missing	Missing	Missing	Missing	Missing
MS22-11-0484	BLOOD	N/A	N/A	N/A	N/A	N/A	N/A	N/A	N/A	N/A	Trichinella spiralis	1	Kampala City Council Mortuary	CITY MORTUARY PM 3743/2022	2022-11-24	Missing	Male	Wakiso		Not Reported	Missing	Missing	Missing	Missing	Missing	Missing	Missing	Missing	Missing	Missing	Missing	Missing	Missing	Missing	Missing	Missing	Missing	Missing	Missing	Missing	Missing	Missing	Missing	Missing	Missing	Missing	Missing	Missing	Missing
MS22-11-0485	BLOOD	N/A	N/A	N/A	N/A	N/A	N/A	N/A	N/A	N/A	N/A	N/A	Kampala City Council Mortuary	CITY MORTUARY PM 3745/2022	2022-11-24	Missing	Male	Kampala		Not Reported	Missing	Missing	Missing	Missing	Missing	Missing	Missing	Missing	Missing	Missing	Missing	Missing	Missing	Missing	Missing	Missing	Missing	Missing	Missing	Missing	Missing	Missing	Missing	Missing	Missing	Missing	Missing	Missing	Missing
MS22-11-0486	BLOOD	N/A	N/A	N/A	N/A	N/A	N/A	N/A	N/A	N/A	N/A	N/A	Kampala City Council Mortuary	CITY MORTUARY PM 3748/2022	2022-11-24	Missing	Male	Missing		Not Reported	Missing	Missing	Missing	Missing	Missing	Missing	Missing	Missing	Missing	Missing	Missing	Missing	Missing	Missing	Missing	Missing	Missing	Missing	Missing	Missing	Missing	Missing	Missing	Missing	Missing	Missing	Missing	Missing	Missing
MS22-11-0493	PLASMA	N/A	N/A	N/A	N/A	N/A	N/A	N/A	N/A	N/A	N/A	N/A	Mulago National Referral Hospital Mortuary	MULAGO NRH	2022-11-24	6	Male	Missing		Not Reported	Missing	Missing	Missing	Missing	Missing	Missing	Missing	Missing	Missing	Missing	Missing	Missing	Missing	Missing	Missing	Missing	Missing	Missing	Missing	Missing	Missing	Missing	Missing	Missing	Missing	Missing	Missing	Missing	Missing
MS22-11-0495	PLASMA	N/A	N/A	N/A	N/A	N/A	N/A		N/A		N/A	N/A	Kampala City Council Mortuary	CITY MORTUARY PM 3767/2022	2022-11-24	Missing	Male	Kampala		Not Reported	Missing	Missing	Missing	Missing	Missing	Missing	Missing	Missing	Missing	Missing	Missing	Missing	Missing	Missing	Missing	Missing	Missing	Missing	Missing	Missing	Missing	Missing	Missing	Missing	Missing	Missing	Missing	Missing	Missing
MS22-11-0488	SWAB	Novel mosquito densovirus	29	17529	30	7	Aeromonas caviae	76	N/A		N/A	N/A		CITY MORTUARY PM 3757/2022	2022-11-24	58	Male	Luweero	PEASANT	Not Employed Outside the Home	Missing	Missing	Missing	Missing	Missing	Missing	Missing	Missing	Missing	Missing	Missing	Missing	Missing	Missing	Yes	Missing	Yes	Missing	Missing	Missing	Missing	Missing	Missing	Missing	Yes	Missing	Missing	Missing	Missing
							Klebsiella variicola	556					Kampala City Council Mortuary
MS22-11-0496	PLASMA	N/A	N/A	N/A	N/A	N/A	N/A	N/A	N/A	N/A	N/A	N/A	Mulago National Referral Hospital Mortuary	MULAGO NRH	2022-11-24	Missing	Male	Missing		Not Reported	Missing	Missing	Missing	Missing	Missing	Missing	Missing	Missing	Missing	Missing	Missing	Missing	Missing	Missing	Missing	Missing	Missing	Missing	Missing	Missing	Missing	Missing	Missing	Missing	Missing	Missing	Missing	Missing	Missing
MS22-11-0498	BLOOD	N/A	N/A	N/A	N/A	N/A	N/A	N/A	N/A	N/A	N/A	N/A	Mulago National Referral Hospital Mortuary	MULAGO NRH	2022-11-24	Missing	Male	Missing		Not Reported	Missing	Missing	Missing	Missing	Missing	Missing	Missing	Missing	Missing	Missing	Missing	Missing	Missing	Missing	Missing	Missing	Missing	Missing	Missing	Missing	Missing	Missing	Missing	Missing	Missing	Missing	Missing	Missing	Missing
MS22-11-0499	BLOOD	N/A	N/A	N/A	N/A	N/A	N/A	N/A	N/A	N/A	N/A	N/A	Mulago National Referral Hospital Mortuary	MULAGO NRH	2022-11-24	Missing	Female	Missing		Not Reported	Missing	Missing	Missing	Missing	Missing	Missing	Missing	Missing	Missing	Missing	Missing	Missing	Missing	Missing	Missing	Missing	Missing	Missing	Missing	Missing	Missing	Missing	Missing	Missing	Missing	Missing	Missing	Missing	Missing
MS22-11-0379	PLASMA	N/A	N/A	N/A	N/A	N/A	N/A	N/A	N/A	N/A	N/A	N/A	The Uganda Cancer Institute Mortuary	UGANDA CANCER INSITUTE	2022-11-22	Missing	Male	Tororo	HAWKER	Business/Trade	Yes	Missing	Missing	Yes	Yes	Missing	Missing	Missing	Missing	Yes	Missing	Missing	Yes	Yes	Yes	Yes	Missing	Missing	Yes	Missing	Yes	Missing	Missing	Missing	Missing	Missing	Missing	Missing	Missing
MS22-11-0381	SWAB	N/A	N/A	N/A	N/A	N/A	N/A	N/A	N/A	N/A	N/A	N/A	Kampala City Council Mortuary	CITY MORTUARY PM 3734/2022	2022-11-22	Missing	Male	Kampala		Not Reported	Missing	Missing	Missing	Missing	Missing	Missing	Missing	Missing	Missing	Missing	Missing	Missing	Missing	Missing	Missing	Missing	Missing	Missing	Missing	Missing	Missing	Missing	Missing	Missing	Missing	Missing	Missing	Missing	Missing
MS22-11-0384	BLOOD	N/A	N/A	N/A	N/A	N/A	N/A	N/A	N/A	N/A	N/A	N/A	Kampala City Council Mortuary	CITY MORTUARY PM 3735/2022	2022-11-22	Missing	Male	Wakiso		Not Reported	Missing	Missing	Missing	Missing	Missing	Missing	Missing	Missing	Missing	Missing	Missing	Missing	Missing	Missing	Missing	Missing	Missing	Missing	Missing	Missing	Missing	Missing	Missing	Missing	Missing	Missing	Missing	Missing	Missing
MS22-11-0389	PLASMA	N/A	N/A	N/A	N/A	N/A	Enterobacter cloacae	3316	N/A	N/A	N/A	N/A	Kampala City Council Mortuary	CITY MORTUARY PM 3727/2022	2022-11-22	Missing	Male	Wakiso	PEASANT	Not Employed Outside the Home	Missing	Missing	Missing	Missing	Missing	Missing	Missing	Missing	Missing	Missing	Missing	Missing	Missing	Missing	Yes	No	No	Missing	Missing	Missing	Missing	Missing	Yes	Missing	Missing	Missing	Missing	Missing	Missing
							Enterobacter kobei	6952
MS22-11-0396	PLASMA	Echovirus	99	279514	94	52	N/A	N/A	N/A	N/A	N/A	N/A	DNA	DNA	2022-11-22	Missing	Male	Wakiso		Not Reported	Missing	Missing	Missing	Missing	Missing	Missing	Missing	Missing	Missing	Missing	Missing	Missing	Missing	Missing	Missing	Missing	Missing	Missing	Missing	Missing	Missing	Missing	Missing	Missing	Missing	Missing	Missing	Missing	Missing
MS22-11-0398	PLASMA	Echovirus	20	70696	13	6	N/A	N/A	N/A	N/A	N/A	N/A	Kampala City Council Mortuary	CITY MORTUARY PM 3708/2022	2022-11-22	67	Male	Wakiso	PEASANT	Not Employed Outside the Home	Missing	Missing	Missing	Missing	Missing	Missing	Missing	Missing	Missing	Missing	Missing	Missing	Missing	Missing	Yes	Yes	Yes	Missing	Missing	Missing	Missing	Missing	Yes	Missing	Missing	Missing	Missing	Missing	Missing
MS22-11-0583	PLASMA	N/A	N/A	N/A	N/A	N/A	N/A	N/A	N/A	N/A	N/A	N/A	Mulago National Referral Hospital Mortuary	MULAGO NRH MORTUARY	2022-11-29	Missing	Male	Kampala		Not Reported	Missing	Missing	Missing	Missing	Missing	Missing	Missing	Missing	Missing	Missing	Missing	Missing	Missing	Missing	Missing	Missing	Missing	Missing	Missing	Missing	Missing	Missing	Missing	Missing	Missing	Missing	Missing	Missing	Missing
MS22-11-0585	PLASMA	N/A	N/A	N/A	N/A	N/A	N/A	N/A	N/A	N/A	N/A	N/A	Mulago National Referral Hospital Mortuary	MULAGO NRH MORTUARY	2022-11-29	84	Female	Masaka		Not Reported	Missing	Missing	Missing	Missing	Missing	Missing	Missing	Missing	Missing	Missing	Missing	Missing	Missing	Missing	Missing	Missing	Missing	Missing	Missing	Missing	Missing	Missing	Missing	Missing	Missing	Missing	Missing	Missing	Missing
MS22-11-0587	PLASMA	N/A	N/A	N/A	N/A	N/A	Streptococcus pneumoniae	659	N/A	N/A	Plasmodium falciparum	1603	Mulago National Referral Hospital Mortuary	MULAGO NRH MORTUARY	2022-11-29	38	Male	Wakiso	CASUAL LABORER	Not Reported	Yes	No	No	Yes	Yes	No	Yes	No	No	No	Yes	Yes	No	No	No	No	No	No	No	No	Yes	No	No	No	No	No	No	Yes	No
MS22-11-0588	PLASMA	N/A	N/A	N/A	N/A	N/A	N/A	N/A	N/A	N/A	N/A	N/A	Mulago National Referral Hospital Mortuary	MULAGO NRH MORTUARY	2022-11-29	Missing	Male	Kampala		Not Reported	Missing	Missing	Missing	Missing	Missing	Missing	Missing	Missing	Missing	Missing	Missing	Missing	Missing	Missing	Missing	Missing	Missing	Missing	Missing	Missing	Missing	Missing	Missing	Missing	Missing	Missing	Missing	Missing	Missing
MS22-11-0589	PLASMA	HHV-8	32	2120	3	99	N/A	N/A	Nakaseomyces glabratus	17021	N/A	N/A	Mulago National Referral Hospital Mortuary	MULAGO NRH MORTUARY	2022-11-29	34	Male	Kampala	CARPENTER	Business/Trade	Yes	Yes	Yes	Yes	Yes	Yes	Missing	No	No	No	Yes	Yes	No	No	Yes	No	Yes	No	No	No	Yes	No	No	No	No	No	No	No	No
		HIV-1	86	6053	15	37
MS22-11-0591	PLASMA	B19	38	3014	17	1	N/A	N/A	N/A	N/A	N/A	N/A	Naguru General Hospital Mortuary	CUFH NAGURU	2022-11-29	50	Male	Kampala	SHOP	Business/Trade	Missing	Missing	Missing	Yes	Yes	Yes	Yes	Yes	Missing	Missing	Yes	Yes	Missing	Missing	Missing	Missing	Missing	Missing	Missing	Missing	Missing	Missing	Missing	Missing	Missing	Missing	Missing	Missing	Missing
MS22-11-0594	PLASMA	B19	89	23584	31	4	N/A	N/A	N/A	N/A	N/A	N/A	Kampala City Council Mortuary	CITY MORTUARY	2022-11-29	49	Male	Wakiso	PEASANT	Not Employed Outside the Home	Missing	Missing	Missing	Missing	Missing	Missing	Missing	Missing	Missing	Missing	Missing	Missing	Missing	Missing	Yes	Yes	Yes	Missing	Missing	Missing	Missing	Missing	Missing	Missing	Missing	Missing	Missing	Missing	Missing
		Echovirus	59	43360	26	2
MS22-11-0597	PLASMA	N/A	N/A	N/A	N/A	N/A	N/A	N/A	N/A	N/A	N/A	N/A	Kampala City Council Mortuary	CITY MORTUARY PM 3781/2022	2022-11-29	Missing	Female	Mukono		Not Reported	Missing	Missing	Missing	Missing	Missing	Missing	Missing	Missing	Missing	Missing	Missing	Missing	Missing	Missing	Missing	Missing	Missing	Missing	Missing	Missing	Missing	Missing	Missing	Missing	Missing	Missing	Missing	Missing	Missing
MS22-11-0598	PLASMA	N/A	N/A	N/A	N/A	N/A	N/A	N/A	N/A	N/A	N/A	N/A	Kampala City Council Mortuary	CITY MORTUARY PM 3786/2022	2022-11-29	Missing	Male	Kampala		Not Reported	Missing	Missing	Missing	Missing	Missing	Missing	Missing	Missing	Missing	Missing	Missing	Missing	Missing	Missing	Missing	Missing	Missing	Missing	Missing	Missing	Missing	Missing	Missing	Missing	Missing	Missing	Missing	Missing	Missing
MS22-11-0602	PLASMA	N/A	N/A	N/A	N/A	N/A	N/A	N/A	N/A	N/A	N/A	N/A	Mulago National Referral Hospital Mortuary	MULAGO NRH	2022-11-29	Missing	Female	Missing		Not Reported	Missing	Missing	Missing	Missing	Missing	Missing	Missing	Missing	Missing	Missing	Missing	Missing	Missing	Missing	Missing	Missing	Missing	Missing	Missing	Missing	Missing	Missing	Missing	Missing	Missing	Missing	Missing	Missing	Missing
MS22-11-0603	PLASMA	N/A	N/A	N/A	N/A	N/A	N/A	N/A	N/A	N/A	N/A	N/A	Mulago National Referral Hospital Mortuary	MULAGO NRH	2022-11-29	Missing	Female	Missing		Not Reported	Missing	Missing	Missing	Missing	Missing	Missing	Missing	Missing	Missing	Missing	Missing	Missing	Missing	Missing	Missing	Missing	Missing	Missing	Missing	Missing	Missing	Missing	Missing	Missing	Missing	Missing	Missing	Missing	Missing
MS22-11-0604	PLASMA	N/A	N/A	N/A	N/A	N/A	N/A	N/A	N/A	N/A	N/A	N/A	Mulago National Referral Hospital Mortuary	MULAGO NRH	2022-11-29	Missing	Female	Wakiso		Not Reported	Missing	Missing	Missing	Missing	Missing	Missing	Missing	Missing	Missing	Missing	Missing	Missing	Missing	Missing	Missing	Missing	Missing	Missing	Missing	Missing	Missing	Missing	Missing	Missing	Missing	Missing	Missing	Missing	Missing
MS22-11-0606	PLASMA	N/A	N/A	N/A	N/A	N/A	N/A	N/A	N/A	N/A	N/A	N/A	Mulago National Referral Hospital Mortuary	MENGO	2022-11-29	38	Male	Kampala		Not Reported	Missing	Missing	Missing	Missing	Missing	Missing	Missing	Missing	Missing	Missing	Missing	Missing	Missing	Missing	Missing	Missing	Missing	Missing	Missing	Missing	Missing	Missing	Missing	Missing	Missing	Missing	Missing	Missing	Missing
MS22-11-0608	PLASMA	N/A	N/A	N/A	N/A	N/A	N/A	N/A	N/A	N/A	N/A	N/A	Mulago National Referral Hospital Mortuary	MULAGO NRH	2022-11-29	Missing	Male	Missing		Not Reported	Missing	Missing	Missing	Missing	Missing	Missing	Missing	Missing	Missing	Missing	Missing	Missing	Missing	Missing	Missing	Missing	Missing	Missing	Missing	Missing	Missing	Missing	Missing	Missing	Missing	Missing	Missing	Missing	Missing
MS22-11-0610	PLASMA	EBV	2	68371	1	12	N/A	N/A	N/A	N/A	N/A	N/A	Mulago National Referral Hospital Mortuary	MULAGO NRH	2022-11-29	33	Male	Missing	FISHMONGER	Animal Worker	Yes	No	No	Yes	Yes	No	Yes	No	Yes	No	Yes	Yes	No	Yes	No	No	No	No	No	No	No	No	No	No	No	No	No	Yes	No
MS23-01-0205	PLASMA	N/A	N/A	N/A	N/A	N/A	N/A	N/A	N/A	N/A	N/A	N/A	Kiruddu Referral Hospital Mortuary	KIRUDDU NRH	31-Jan-2023	17	Female	Kampala		Not Reported	Missing	Yes	Missing	Missing	Missing	Missing	Missing	Missing	Missing	Missing	Missing	Yes	Yes	Missing	Missing	Missing	Yes	Missing	Missing	Missing	Missing	Missing	Missing	Missing	Missing	Missing	Missing	Missing	Missing
MS23-02-0024	BLOOD	N/A	N/A	N/A	N/A	N/A	N/A	N/A	N/A	N/A	N/A	N/A	Mulago National Referral Hospital Mortuary	MULAGO NRH	7-Feb-2023	36	Female	Missing		Not Reported	Yes	Yes	Yes	Yes	Yes	Yes	Yes	Yes	Yes	Yes	Yes	Yes	Yes	Yes	Yes	Missing	Yes	Yes	Missing	Missing	Missing	Missing	Missing	Missing	Missing	Yes	Missing	Missing	Missing
MS23-02-0025	BLOOD	N/A	N/A	N/A	N/A	N/A	N/A	N/A	N/A	N/A	N/A	N/A	Mulago National Referral Hospital Mortuary	MULAGO NRH	7-Feb-2023	13	Male	Missing		Not Reported	Yes	Yes	Yes	Yes	Yes	Yes	Yes	Yes	Yes	Missing	Missing	Missing	Yes	Missing	Missing	Missing	Yes	Yes	Missing	Missing	Missing	Missing	Missing	Missing	Yes	Yes	Missing	Missing	Missing
MS22-11-0428	SWAB	N/A	N/A	N/A	N/A	N/A	N/A	N/A	N/A	N/A	N/A	N/A	Kampala City Council Mortuary	CITY MORTUARY PM 3694/2022	2022-11-22	35	Female	Missing		Not Reported	Missing	Missing	Missing	Missing	Missing	Missing	Missing	Missing	Missing	Missing	Missing	Missing	Missing	Missing	Missing	Missing	Missing	Missing	Missing	Missing	Missing	Missing	Missing	Missing	Missing	Missing	Missing	Missing	Missing
MS22-11-0452	PLASMA	N/A	N/A	N/A	N/A	N/A	N/A	N/A	N/A	N/A	N/A	N/A	Mulago National Referral Hospital Mortuary	MULAGO NRH MORTUARY	2022-11-22	Missing	Male	Missing		Not Reported	Missing	Missing	Missing	Missing	Missing	Missing	Missing	Missing	Missing	Missing	Missing	Missing	Missing	Missing	Missing	Missing	Missing	Missing	Missing	Missing	Missing	Missing	Missing	Missing	Missing	Missing	Missing	Missing	Missing
MS22-11-0390	BLOOD	N/A	N/A	N/A	N/A	N/A	Proteus vulgaris	1518	N/A	N/A	N/A	N/A		CITY MORTUARY PM 3725/2022	2022-11-22	Missing	Missing	Missing		Not Reported	Missing	Missing	Missing	Missing	Missing	Missing	Missing	Missing	Missing	Missing	Missing	Missing	Missing	Missing	Missing	Missing	Missing	Missing	Missing	Missing	Missing	Missing	Missing	Missing	Missing	Missing	Missing	Missing	Missing
							Wohlfahrtiimonas chitiniclastica	49					Kampala City Council Mortuary
MS22-11-0400	BLOOD	N/A	N/A	N/A	N/A	N/A	N/A	N/A	N/A	N/A	N/A	N/A	Kampala City Council Mortuary	CITY MORTUARY PM 3709/2022	2022-11-22	Missing	Male	Kampala		Not Reported	Missing	Missing	Missing	Missing	Missing	Missing	Missing	Missing	Missing	Missing	Missing	Missing	Missing	Missing	Missing	Missing	Missing	Missing	Missing	Missing	Missing	Missing	Missing	Missing	Missing	Missing	Missing	Missing	Missing
MS22-11-0392	PLASMA	N/A	N/A	N/A	N/A	N/A	N/A	N/A	N/A	N/A	N/A	N/A	DNA	DNA	2022-11-22	Missing	Male	Kampala		Not Reported	Missing	Missing	Missing	Missing	Missing	Missing	Missing	Missing	Missing	Missing	Missing	Missing	Missing	Missing	Missing	Missing	Missing	Missing	Missing	Missing	Missing	Missing	Missing	Missing	Missing	Missing	Missing	Missing	Missing
MS22-11-0391	PLASMA	N/A	N/A	N/A	N/A	N/A	N/A	N/A	N/A	N/A	Plasmodium falciparum	617	Kampala City Council Mortuary	CITY MORTUARY PM 3737/2022	2022-11-22	Missing	Female	Mukono		Not Reported	Missing	Missing	Missing	Missing	Missing	Missing	Missing	Missing	Missing	Missing	Missing	Missing	Missing	Missing	Missing	Missing	Missing	Missing	Missing	Missing	Missing	Missing	Missing	Missing	Missing	Missing	Missing	Missing	Missing
MS22-11-0423	PLASMA	N/A	N/A	N/A	N/A	N/A	N/A	N/A	N/A	N/A	N/A	N/A	Mulago National Referral Hospital Mortuary	MULAGO NRH MORTUARY	2022-11-22	90	Male	Kampala	RTD POLITICIAN	Government/Civil	Missing	Missing	Missing	Missing	Missing	Missing	Missing	Missing	Missing	Missing	Missing	Missing	Missing	Missing	Missing	Missing	Missing	Missing	Missing	Missing	Missing	Missing	Missing	Missing	Missing	Missing	Missing	Missing	Missing
MS22-11-0186	PLASMA	HAV	35	18438	30	6	N/A	N/A	N/A	N/A	Plasmodium falciparum	117470	Mulago National Referral Hospital Mortuary	MULAGO NRH MORTUARY	2022-11-10	3	Female	Wakiso	CHILD	Child	Yes	Yes	Yes	Yes	Yes	Yes	No	No	No	No	No	No	No	No	Yes	No	No	No	No	No	No	No	No	No	No	No	No	No	No
MS22-11-0200	PLASMA	SaliV	14	3378	14	5	N/A	N/A	N/A	N/A	N/A	N/A	Mulago National Referral Hospital Mortuary	MULAGO NRH MORTUARY	2022-11-10	73	Female	Missing	FARMER	Farmer	Yes	Yes	No	Yes	No	No	Yes	No	No	Yes	Yes	Yes	No	No	No	No	No	No	No	No	No	No	No	No	No	No	No	No	No
MS22-11-0198	PLASMA	N/A	N/A	N/A	N/A	N/A	N/A	N/A	N/A	N/A	N/A	N/A	Mulago National Referral Hospital Mortuary	MULAGO NRH MORTUARY	2022-11-10	70	Male	Nakasongola		Not Reported	Missing	Missing	Missing	Missing	Missing	Missing	Missing	Missing	Missing	Missing	Missing	Missing	Missing	Missing	Missing	Missing	Missing	Missing	Missing	Missing	Missing	Missing	Missing	Missing	Missing	Missing	Missing	Missing	Missing
MS22-11-0196	PLASMA	N/A	N/A	N/A	N/A	N/A	N/A	N/A	N/A	N/A	N/A	N/A	Mulago National Referral Hospital Mortuary	MULAGO NRH MORTUARY	2022-11-10	22	Male	Missing		Not Reported	Missing	Missing	Missing	Missing	Missing	Missing	Missing	Missing	Missing	Missing	Missing	Missing	Missing	Missing	Missing	Missing	Missing	Missing	Missing	Missing	Missing	Missing	Missing	Missing	Missing	Missing	Missing	Missing	Missing
MS22-11-0179	PLASMA	N/A	N/A	N/A	N/A	N/A	N/A	N/A	N/A	N/A	N/A	N/A	Kampala City Council Mortuary	CITY MORTUARY PM 3612/2022	2022-11-10	Missing	Male	Wakiso		Not Reported	Missing	Missing	Missing	Missing	Missing	Missing	Missing	Missing	Missing	Missing	Missing	Missing	Missing	Missing	Missing	Missing	Missing	Missing	Missing	Missing	Missing	Missing	Missing	Missing	Missing	Missing	Missing	Missing	Missing
MS22-11-0182	PLASMA	N/A	N/A	N/A	N/A	N/A	N/A	N/A	N/A	N/A	N/A	N/A	Kampala City Council Mortuary	CITY MORTUARY PM 3609/2022	2022-11-10	26	Male	Missing		Not Reported	Missing	Missing	Missing	Missing	Missing	Missing	Missing	Missing	Missing	Missing	Missing	Missing	Missing	Missing	Missing	Missing	Missing	Missing	Missing	Missing	Missing	Missing	Missing	Missing	Missing	Missing	Missing	Missing	Missing
MS22-11-0180	PLASMA	N/A	N/A	N/A	N/A	N/A	N/A	N/A	N/A	N/A	N/A	N/A	Kampala City Council Mortuary	CITY MORTUARY PM 3610/2022	2022-11-10	Missing	Female	Mukono		Not Reported	Missing	Missing	Missing	Missing	Missing	Missing	Missing	Missing	Missing	Missing	Missing	Missing	Missing	Missing	Missing	Missing	Missing	Missing	Missing	Missing	Missing	Missing	Missing	Missing	Missing	Missing	Missing	Missing	Missing
MS22-11-0253	PLASMA	N/A	N/A	N/A	N/A	N/A	N/A	N/A	Cryptococcus neoformans	1.46	N/A	N/A	Mulago National Referral Hospital Mortuary	MULAGO NRH MORTUARY	2022-11-15	25	Female	Kampala	BARMAID	Business/Trade	Yes	Yes	No	No	Yes	No	No	No	Yes	Yes	No	No	No	No	No	No	No	No	No	No	Yes	No	No	No	No	No	No	No	No
									Naganishia adeliensis	25
									Naganishia albida	19
									Naganishia friedmannii	7
MS22-11-0252	PLASMA	N/A	N/A	N/A	N/A	N/A	N/A	N/A	N/A	N/A	N/A	N/A	Mulago National Referral Hospital Mortuary	MULAGO NRH MORTUARY	2022-11-15	Missing	Female	Wakiso		Not Reported	Missing	Missing	Missing	Missing	Missing	Missing	Missing	Missing	Missing	Missing	Missing	Missing	Missing	Missing	Missing	Missing	Missing	Missing	Missing	Missing	Missing	Missing	Missing	Missing	Missing	Missing	Missing	Missing	Missing
MS22-11-0262	PLASMA	N/A	N/A	N/A	N/A	N/A	N/A	N/A	N/A	N/A	N/A	N/A	Mulago National Referral Hospital Mortuary	MULAGO NRH MORTUARY	2022-11-15	Missing	Male	Missing		Not Reported	Missing	Missing	Missing	Missing	Missing	Missing	Missing	Missing	Missing	Missing	Missing	Missing	Missing	Missing	Missing	Missing	Missing	Missing	Missing	Missing	Missing	Missing	Missing	Missing	Missing	Missing	Missing	Missing	Missing
MS22-11-0261	PLASMA	N/A	N/A	N/A	N/A	N/A	N/A	N/A	N/A	N/A	N/A	N/A	Mulago National Referral Hospital Mortuary	MULAGO NRH MORTUARY	2022-11-15	22	Male	Missing		Not Reported	Missing	Missing	Missing	Missing	Missing	Missing	Missing	Missing	Missing	Missing	Missing	Missing	Missing	Missing	Missing	Missing	Missing	Missing	Missing	Missing	Missing	Missing	Missing	Missing	Missing	Missing	Missing	Missing	Missing
MS22-11-0254	PLASMA	N/A	N/A	N/A	N/A	N/A	N/A	N/A	N/A	N/A	N/A	N/A	Mulago National Referral Hospital Mortuary	MULAGO NRH MORTUARY	2022-11-15	Missing	Male	Missing		Not Reported	Missing	Missing	Missing	Missing	Missing	Missing	Missing	Missing	Missing	Missing	Missing	Missing	Missing	Missing	Missing	Missing	Missing	Missing	Missing	Missing	Missing	Missing	Missing	Missing	Missing	Missing	Missing	Missing	Missing
MS22-11-0221	PLASMA	N/A	N/A	N/A	N/A	N/A	Klebsiella pneumoniae	14281	N/A	N/A	N/A	N/A	Mulago National Referral Hospital Mortuary	MULAGO NRH MORTUARY	2022-11-15	17	Female	Nakaseke	STUDENT	Student	Missing	Missing	Missing	Missing	Missing	Missing	Missing	Missing	Missing	Missing	Missing	Missing	Missing	Missing	Missing	Missing	Missing	Missing	Missing	Missing	Missing	Missing	Missing	Missing	Missing	Missing	Missing	Missing	Missing
MS22-11-0271	PLASMA	N/A	N/A	N/A	N/A	N/A	N/A	N/A	N/A	N/A	N/A	N/A	Kampala City Council Mortuary	CITY MORTUARY PM 3639/2022	2022-11-15	Missing	Male	Kampala		Not Reported	Missing	Missing	Missing	Missing	Missing	Missing	Missing	Missing	Missing	Missing	Missing	Missing	Missing	Missing	Missing	Missing	Missing	Missing	Missing	Missing	Missing	Missing	Missing	Missing	Missing	Missing	Missing	Missing	Missing
MS22-12-0104	PLASMA	N/A	N/A	N/A	N/A	N/A	Staphylococcus aureus	2714	Cryptococcus neoformans	3.17	N/A	N/A	Mulago National Referral Hospital Mortuary	MULAGO NRH MORTUARY	6-Dec-2022	70	Female	Kampala	PEASANT	Not Employed Outside the Home	Yes	Yes	No	Yes	No	No	No	No	No	No	Yes	Yes	No	No	No	No	No	No	No	No	Yes	No	No	No	No	No	No	No	No
MS22-12-0107	PLASMA	N/A	N/A	N/A	N/A	N/A	N/A	N/A	N/A	N/A	N/A	N/A	Mulago National Referral Hospital Mortuary	MULAGO NRH MORTUARY	6-Dec-2022	47	Female	Missing		Not Reported	Missing	Missing	Missing	Missing	Missing	Missing	Missing	Missing	Missing	Missing	Missing	Missing	Missing	Missing	Missing	Missing	Missing	Missing	Missing	Missing	Missing	Missing	Missing	Missing	Missing	Missing	Missing	Missing	Missing
MS22-12-0137	BLOOD	N/A	N/A	N/A	N/A	N/A	N/A	N/A	N/A	N/A	N/A	N/A	Mulago National Referral Hospital Mortuary	MULAGO NRH MORTUARY	6-Dec-2022	17	Male	Kayunga		Not Reported	Missing	Missing	Missing	Missing	Missing	Missing	Missing	Missing	Missing	Missing	Missing	Missing	Missing	Missing	Missing	Missing	Missing	Missing	Missing	Missing	Missing	Missing	Missing	Missing	Missing	Missing	Missing	Missing	Missing
MS22-12-0135	PLASMA	N/A	N/A	N/A	N/A	N/A	N/A	N/A	N/A	N/A	N/A	N/A	Mulago National Referral Hospital Mortuary	MULAGO NRH MORTUARY	6-Dec-2022	Missing	Male	Missing		Not Reported	Missing	Missing	Missing	Missing	Missing	Missing	Missing	Missing	Missing	Missing	Missing	Missing	Missing	Missing	Missing	Missing	Missing	Missing	Missing	Missing	Missing	Missing	Missing	Missing	Missing	Missing	Missing	Missing	Missing
MS22-12-0110	PLASMA	HIV-1	90	511902	81	126	N/A	N/A	N/A	N/A	N/A	N/A	Mulago National Referral Hospital Mortuary	MULAGO NRH MORTUARY	6-Dec-2022	62	Female	Kampala	PEASANT	Not Employed Outside the Home	Yes	No	No	Yes	Yes	No	Yes	No	No	Yes	Yes	Yes	No	No	No	No	No	No	No	No	No	No	No	No	No	No	No	No	No
MS22-12-0111	PLASMA	N/A	N/A	N/A	N/A	N/A	N/A	N/A	N/A	N/A	N/A	N/A	Mulago National Referral Hospital Mortuary	MULAGO NRH MORTUARY	6-Dec-2022	40	Male	Luweero		Not Reported	Yes	Missing	Missing	Yes	Missing	Missing	Missing	Missing	Missing	Yes	Yes	Yes	Missing	Yes	Missing	Missing	Missing	Missing	Missing	Yes	Yes	Missing	Missing	Missing	Missing	Missing	Missing	Missing	Missing
MS22-12-0138	PLASMA	N/A	N/A	N/A	N/A	N/A	N/A	N/A	N/A	N/A	N/A	N/A	Mulago National Referral Hospital Mortuary	MULAGO NRH MORTUARY	6-Dec-2022	35	Male	Mpigi	BUILDER	Business/Trade	Missing	Missing	Missing	Missing	Missing	Missing	Missing	Missing	Missing	Missing	Missing	Missing	Missing	Missing	Missing	Missing	Missing	Missing	Missing	Missing	Missing	Missing	Missing	Missing	Missing	Missing	Missing	Missing	Missing
MS22-11-0315	PLASMA	BuV	15	13	8	1	Staphylococcus aureus	263	N/A	N/A	N/A	N/A	The Uganda Cancer Institute Mortuary	UGANDA CANCER INSITUTE	2022-11-17	50	Female	Jinja	JASHON AND DESIGN NINA INTERIORS	Business/Trade	Yes	Missing	Missing	Yes	Yes	Missing	Missing	Yes	Yes	Missing	Yes	Yes	Missing	Missing	Yes	Missing	Missing	Missing	Missing	No	No	Missing	Unknown	Unknown	Unknown	Unknown	Unknown	Unknown	Unknown
MS22-12-0156	PLASMA	EV-A	19	4603	7	1	N/A	N/A	N/A	N/A	N/A	N/A	Mulago National Referral Hospital Mortuary	MULAGO NRH MORTUARY	8-Dec-2022	1	Male	Wakiso	CHILD	Child	Yes	Missing	Missing	Missing	Missing	Missing	Missing	Missing	Missing	Missing	Missing	Yes	Yes	Yes	Missing	Missing	Missing	Missing	Missing	Yes	Missing	Missing	Missing	Missing	Missing	Missing	Missing	Missing	Missing
		SAFV	6	1787	3	2
MS22-11-0447	PLASMA	N/A	N/A	N/A	N/A	N/A	N/A	N/A	N/A	N/A	N/A	N/A	Mulago National Referral Hospital Mortuary	MULAGO NRH MORTUARY	2022-11-22	59	Female	Kampala		Not Reported	Yes	Missing	Missing	Missing	Missing	Missing	Missing	Missing	Yes	Yes	Yes	Yes	Missing	Missing	Missing	Missing	Missing	Missing	Missing	Missing	Missing	Missing	Missing	Missing	Missing	Missing	Missing	Missing	Missing
MS22-11-0041	PLASMA	N/A	N/A	N/A	N/A	N/A	N/A	N/A	N/A	N/A	N/A	N/A	Mulago National Referral Hospital Mortuary	MULAGO NRH 558471	2022-11-03	42	Male	Mityana	FARMER	Farmer	Yes	No	No	Yes	No	No	No	No	No	No	Yes	No	No	No	No	No	No	No	No	No	No	Yes	No	No	No	No	No	No	No
MS22-11-0622	PLASMA	EBV	22	180096	11	103	N/A	N/A	N/A	N/A	N/A	N/A	The Uganda Cancer Institute Mortuary	UGANDA CANCER INSITUTE	2022-11-29	33	Male	Kamwenge	WENES WILL WORLD VISION	Business/Trade	Yes	No	No	No	No	Yes	Yes	No	No	No	Yes	Yes	No	Yes	No	No	No	No	No	No	Yes	No	No	No	No	No	No	No	No
MS22-11-0623	PLASMA	N/A	N/A	N/A	N/A	N/A	N/A	N/A	N/A	N/A	N/A	N/A	The Uganda Cancer Institute Mortuary	UGANDA CANCER INSITUTE	2022-11-29	46	Female	Wakiso	HOME CARE TAKER	Not Employed Outside the Home	Yes	Missing	Missing	Yes	Yes	Yes	Missing	Yes	Yes	Missing	Yes	Missing	Missing	Missing	Yes	Missing	Missing	Missing	Missing	Missing	Yes	Yes	Missing	Missing	Missing	Missing	Missing	Missing	Yes
MS22-11-0040	PLASMA	N/A	N/A	N/A	N/A	N/A	N/A	N/A	N/A	N/A	N/A	N/A	Mulago National Referral Hospital Mortuary	MULAGO NRH 558290	2022-11-03	60	Female	Wakiso		Not Reported	Yes	No	No	No	No	No	No	No	No	Yes	Yes	No	No	No	No	No	No	No	No	No	Yes	No	No	No	No	No	No	No	No
MS22-11-0224	PLASMA	N/A	N/A	N/A	N/A		N/A	N/A	N/A	N/A	N/A	N/A	Mulago National Referral Hospital Mortuary	MULAGO NRH MORTUARY	2022-11-15		Female	Kampala		Not Reported	Yes	Missing	Missing	Missing	Missing	Missing	Missing	Missing	Missing	Yes	Yes	Yes	Missing	Yes	Missing	Missing	Missing	Missing	Missing	Missing	Missing	Missing	Missing	Missing	Missing	Missing	Missing	Missing	Missing
MS22-11-0214	PLASMA	N/A	N/A	N/A	N/A	N/A	N/A	N/A	N/A	N/A	N/A	N/A	The Uganda Cancer Institute Mortuary	UGANDA CANCER INSITUTE	2022-11-10	42	Male	Kampala	FARMER	Farmer	Yes	Missing	Missing	Missing	Missing	Yes	Yes	Yes	Yes	Missing	Missing	Missing	Yes	Missing	Missing	Missing	Missing	Missing	Missing	Missing	Missing	Missing	Missing	Missing	Missing	Missing	Missing	Missing	Missing
MS22-11-0415	PLASMA	N/A	N/A	N/A	N/A	N/A	N/A	N/A	N/A	N/A	N/A	N/A	Mulago National Referral Hospital Mortuary	MULAGO NRH MORTUARY	2022-11-22		Female	Kampala		Not Reported	Yes	Missing	Missing	Missing	Missing	Yes	Yes	Missing	Missing	Missing	Missing	Missing	Missing	Missing	Yes	Missing	Missing	Missing	Missing	Missing	Missing	Missing	Missing	Missing	Missing	Missing	Missing	Missing	Missing
MS22-11-0169	PLASMA	N/A	N/A	N/A	N/A	N/A	N/A	N/A	N/A	N/A	N/A	N/A	The Uganda Cancer Institute Mortuary	UGANDA CANCER INSITUTE	2022-11-10	17	Female	Amudat	CHILD	Child	Yes	Missing	Missing	Missing	Missing	Yes	Yes	Yes	Yes	Yes	Missing	Missing	Missing	Missing	Missing	Missing	Missing	Missing	Missing	No	No	Missing	Missing	Missing	Missing	Missing	Missing	Missing	Missing
MS22-11-0077	PLASMA	HHV-6	5	51405	3	914	Wohlfahrtiimonas chitiniclastica	4179	N/A	N/A	N/A	N/A	Kampala City Council Mortuary	CITY MORTUARY	2022-11-10	50	Male	Wakiso	WELDER	Business/Trade	Yes	Yes	Missing	Yes	Missing	Missing	Missing	Missing	Yes	Missing	Missing	Yes	Yes	Missing	Missing	Missing	Yes	No	No	Yes	Missing	Missing	No	Missing	No	Missing	Missing	Missing	Missing
							Corynebacterium diphtheriae	526
MS22-11-0132	PLASMA	N/A	N/A	N/A	N/A	N/A	N/A	N/A	N/A	N/A	N/A	N/A	Kampala City Council Mortuary	CITY MORTUARY PM 3570/2022	2022-11-10	Missing	Male	Kampala	BUSINESS MAN	Business/Trade	Yes	Yes	Missing	Missing	Missing	Yes	Missing	Missing	Missing	Missing	Missing	Yes	Yes	Yes	Missing	Missing	Missing	Yes	Missing	Missing	Missing	Missing	Missing	Missing	Missing	Missing	Missing	Missing	Missing
MS22-10-0026	SWAB	N/A	N/A	N/A	N/A	N/A	Corynebacterium pseudodiphtheriticum	2327	N/A	N/A	N/A	N/A	Mulago National Referral Hospital Mortuary	MULAGO NRH	31-Oct-2022	70	Male	Luweero	FARMER	Farmer	Yes	Yes	Missing	Yes	Missing	Yes	Yes	No	No	No	Yes	Yes	Yes	Yes	No	No	Yes	No	No	No	Yes	No	No	No	No	No	No	Yes	No
MS22-11-0547	PLASMA	N/A	N/A	N/A	N/A	N/A	N/A	N/A	N/A	N/A	N/A	N/A	The Uganda Cancer Institute Mortuary	UGANDA CANCER INSTITUTE	2022-11-29	54	Male	Kiryandongo		Not Reported	Yes	Missing	Missing	Yes	Yes	Yes	Yes	Yes	Yes	Yes	Yes	Yes	Yes	Yes	Yes	Missing	Missing	Yes	Yes	Missing	Missing	No	Missing	Missing	Missing	Missing	Missing	Missing	Missing
MS22-11-0321	PLASMA	B-19	13	2389	7	1	N/A	N/A	N/A	N/A	N/A	N/A	The Uganda Cancer Institute Mortuary	UGANDA CANCER INSITUTE	2022-11-17	45	Female	Kampala	HOUSEWIFE	Not Employed Outside the Home	Yes	Yes	Missing	Yes	Yes	Yes	Missing	Missing	Missing	Missing	Missing	Missing	Yes	Missing	Missing	Missing	Missing	Missing	Missing	Missing	Missing	Missing	Missing	Missing	Missing	Missing	Missing	Missing	Missing
MS22-12-0096	PLASMA	N/A	N/A	N/A	N/A	N/A	N/A	N/A	N/A	N/A	N/A	N/A	Mulago National Referral Hospital Mortuary	MULAGO NRH MORTUARY	6-Dec-2022	73	Male	Kampala	RETIRED	Not Employed Outside the Home	Yes	Yes	Missing	Yes	Missing	Missing	Missing	Missing	Missing	Yes	Missing	Missing	Missing	Missing	Missing	Missing	Missing	Missing	Missing	Missing	Missing	Missing	Missing	Missing	Missing	Missing	Missing	Missing	Missing
MS22-11-0436	PLASMA	N/A	N/A	N/A	N/A	N/A	N/A	N/A	N/A	N/A	N/A	N/A	The Uganda Cancer Institute Mortuary	UGANDA CANCER INSITUTE	2022-11-22	40	Male	Wakiso	CARPENTER	Business/Trade	Yes	Yes	Missing	Yes	Yes	Yes	Missing	Yes	Missing	Missing	Missing	Yes	Yes	Missing	Missing	Missing	Missing	Missing	Missing	Missing	Missing	Missing	Missing	Missing	Missing	Missing	Missing	Missing	Missing
MS22-11-0649	PLASMA	N/A	N/A	N/A	N/A	N/A	N/A	N/A	Cryptococcus neoformans	<1	N/A	N/A	Naguru General Hospital Mortuary	CUFH NAGURU	2022-11-29	Missing	Male	Kampala	COBRA	Business Trade	Yes	Yes	Yes	Yes	Yes	Yes	Missing	Missing	Yes	Missing	Missing	Missing	Missing	Missing	Yes	Yes	Missing	Missing	Missing	Missing	Missing	Missing	Missing	Missing	Missing	Missing	Missing	Missing	Missing
MS22-12-0183	PLASMA	N/A	N/A	N/A	N/A	N/A	N/A	N/A	N/A	N/A	N/A	N/A	Mulago National Referral Hospital Mortuary	MULAGO NRH MORTUARY	8-Dec-2022	40	Female	Wakiso		Not Reported	Yes	Yes	Yes	Missing	Missing	Missing	Missing	Missing	Missing	Missing	Missing	Missing	Missing	Missing	Missing	Missing	Missing	Missing	Missing	Missing	Missing	No	Missing	Missing	Missing	Missing	Missing	Missing	Missing
MS22-10-0029	PLASMA	N/A	N/A	N/A	N/A	N/A	N/A	N/A	N/A	N/A	N/A	N/A	Mulago National Referral Hospital Mortuary	MULAGO NRH	31-Oct-2022	8	Female	Luweero	MINER	Business/Trade	Yes	Yes	Yes	Yes	Yes	Yes	Yes	Missing	Missing	Missing	Missing	Missing	Missing	Missing	Missing	Missing	Missing	Missing	Missing	Missing	Yes	Missing	Missing	Missing	Missing	Missing	Missing	Missing	Missing
MS22-11-0418	PLASMA	N/A	N/A	N/A	N/A	N/A	N/A	N/A	N/A	N/A	N/A	N/A	The Uganda Cancer Institute Mortuary	UGANDA CANCER INSITUTE	2022-11-22	20	Female	Nyiragongo DRC	STUDENT	Student	Yes	Yes	Missing	Yes	Yes	Yes	Yes	Yes	Yes	Yes	Missing	Yes	Missing	Missing	Missing	Missing	Missing	Missing	Missing	Missing	Missing	Yes	Missing	Missing	Missing	Missing	Yes	Yes	Yes
MS22-11-0115	PLASMA	N/A	N/A	N/A	N/A	N/A	N/A	N/A	N/A	N/A	N/A	N/A	Kiruddu Referral Hospital Mortuary	KIRUDDU NRH	2022-11-10	23	Male	Wakiso	CLOTHES SELLER	Business/Trade	Yes	Yes	Missing	Yes	Yes	Yes	Yes	Yes	Yes	Yes	Yes	Yes	Yes	Yes	Yes	Missing	Missing	Missing	Missing	Missing	Missing	Missing	Missing	Missing	Missing	Missing	Missing	Missing	Missing
MS22-11-0087	PLASMA	N/A	N/A	N/A	N/A	N/A	N/A	N/A	N/A	N/A	N/A	N/A	Kiruddu Referral Hospital Mortuary	KIRUDDU NRH	2022-11-10	Missing	Female	Kampala		Not Reported	Yes	Yes	Missing	Missing	Missing	Yes	Yes	Yes	Yes	Yes	Missing	Missing	Missing	Missing	Missing	Missing	Missing	Missing	Missing	Yes	Missing	Missing	Missing	Missing	Missing	Missing	Missing	Missing	Missing
MS22-11-0089	PLASMA	N/A	N/A	N/A	N/A	N/A	Bartonella quintana	28	N/A	N/A	N/A	N/A	Kiruddu Referral Hospital Mortuary	KIRUDDU NRH	2022-11-10	Missing	Male	Missing		Not Reported	Yes	Yes	Yes	Yes	Yes	Yes	Yes	Yes	Yes	Yes	Yes	Yes	Yes	Yes	Yes	Yes	Yes	Yes	Missing	Yes	Yes	Missing	Missing	Missing	Missing	Missing	Missing	Missing	Missing
MS22-11-0417	PLASMA	N/A	N/A	N/A	N/A	N/A	N/A	N/A	N/A	N/A	N/A	N/A	The Uganda Cancer Institute Mortuary	UGANDA CANCER INSITUTE	2022-11-22	63	Male	Napak	FARMER	Farmer	Yes	Yes	Missing	Yes	Yes	Yes	Yes	Yes	Yes	Missing	Missing	Missing	Missing	Missing	Missing	Missing	Yes	Missing	Yes	Yes	Missing	Yes	Yes	Missing	Missing	Missing	Missing	Missing	Missing
MS22-11-0422	PLASMA	HBV	99	98	24	2	N/A	N/A	N/A	N/A	N/A	N/A		UGANDA CANCER INSITUTE	2022-11-22	38	Male	Mukono	PLUMBER	Business/Trade	Yes	Yes	Yes	Yes	Yes	Yes	Yes	Yes	Yes	Yes	Missing	Yes	Missing	Missing	Missing	Yes	Missing	Yes	Missing	Yes	Yes	Missing	Yes	Missing	Missing	Yes	Yes	Missing	Missing
		HCV	97	576816	95	19913							The Uganda Cancer Institute Mortuary
MS22-11-0433	BLOOD	N/A	N/A	N/A	N/A	N/A	N/A	N/A	N/A	N/A	N/A	N/A	The Uganda Cancer Institute Mortuary	UGANDA CANCER INSITUTE	2022-11-22	57	Female	Luuka	HOUSEWIFE	Not Employed Outside the Home	Yes	Yes	Missing	Yes	Yes	Yes	Yes	Missing	Yes	Yes	Missing	Yes	Yes	Yes	Yes	Yes	Missing	Missing	Yes	Yes	Missing	Yes	Missing	Missing	Missing	Yes	Missing	Missing	Missing
MS22-12-0046	SWAB	N/A	N/A	N/A	N/A	N/A	N/A	N/A	N/A	N/A	N/A	N/A	The Uganda Cancer Institute Mortuary	UGANDA CANCER INSITUTE	6-Dec-2022	8	Male	Mukono	FARMER	Farmer	Yes	Yes	Missing	Yes	Yes	Yes	Yes	Yes	Yes	Yes	Yes	Yes	Yes	Missing	Missing	Missing	Missing	Missing	Missing	Missing	Missing	Missing	Missing	Missing	Missing	Missing	Missing	Missing	Missing
MS23-01-0077	PLASMA	N/A	N/A	N/A	N/A	N/A	N/A	N/A	N/A	N/A	N/A	N/A	The Uganda Cancer Institute Mortuary	UGANDA CANCER INSTITUTE	10-Jan-2023	54	Male	Butambala	FARMER	Farmer	Yes	Yes	Missing	Yes	Yes	Yes	Yes	Yes	Yes	Yes	Missing	Yes	Yes	Missing	Yes	Missing	Missing	Missing	Missing	Missing	Yes	Missing	Missing	Missing	Missing	Missing	Missing	Missing	Missing
MS23-01-0110	PLASMA	N/A	N/A	N/A	N/A	N/A	N/A	N/A	Cryptococcus neoformans	3.01	N/A	N/A	Kiruddu Referral Hospital Mortuary	KIRUDDU NRH	12-Jan-2023	Adult	Male	Kampala	BUILDER	Business/Trade	Yes	Yes	Missing	Missing	Missing	Missing	Yes	Missing	Missing	Missing	Missing	Missing	Missing	Missing	Missing	Missing	Missing	Missing	Missing	Missing	Missing	Missing	Missing	Missing	Missing	Missing	Missing	Missing	Missing
MS23-01-0113	PLASMA	N/A	N/A	N/A	N/A	N/A	N/A	N/A	N/A	N/A	N/A	N/A	Kiruddu Referral Hospital Mortuary	KIRUDDU NRH	12-Jan-2023	48	Female	Nakaseke	FARMER	Farmer	Yes	Yes	Yes	Missing	Missing	Missing	Missing	Missing	Missing	Missing	Missing	Missing	Missing	Missing	Missing	Missing	Missing	Missing	Missing	Missing	Missing	Missing	Missing	Missing	Missing	Missing	Missing	Missing	Missing
MS23-02-0078	SWAB	N/A	N/A	N/A	N/A	N/A	Acinetobacter baumannii	4369	N/A	N/A	N/A	N/A		NAGURU NRH	9-Feb-2023	Adult	Female	Busia	BUTCHER	Animal Worker	Missing	Missing	Missing	Yes	Missing	Yes	Yes	Yes	Missing	Yes	Yes	Yes	Missing	Missing	Missing	Missing	Missing	Missing	Missing	Missing	Missing	Missing	Missing	Missing	Missing	Missing	Missing	Missing	Missing
							Corynebacterium amycolatum	27450
							Corynebacterium diphtheriae	121					Naguru General Hospital Mortuary
							Enterobacter cloacae	1318
							Klebsiella pneumoniae	153048
							Klebsiella variicola	3064
MS23-02-0083	PLASMA	N/A	N/A	N/A	N/A	N/A	N/A	N/A	N/A	N/A	N/A	N/A	Naguru General Hospital Mortuary	NAGURU NRH	9-Feb-2023	85	Female	Wakiso	HOUSEWIFE	Not Employed Outside the Home	Missing	Missing	Missing	Yes	Missing	Yes	Yes	Yes	Yes	Missing	Yes	Yes	Yes	Missing	Missing	Missing	Missing	Missing	Missing	Missing	Yes	Missing	Missing	Missing	Yes	Missing	Missing	Missing	Missing
MS23-02-0086	PLASMA	N/A	N/A	N/A	N/A	N/A	Klebsiella pneumoniae	9264	N/A	N/A	N/A	N/A	Kiruddu Referral Hospital Mortuary	KIRUDDU NRH	9-Feb-2023	26	Male	Kamuli	PUPIL	Student	Missing	Missing	Missing	Yes	Missing	Missing	Missing	Yes	Missing	Missing	Missing	Missing	Missing	Yes	Yes	Missing	Missing	Missing	Missing	Missing	Missing	Missing	Missing	Missing	Missing	Missing	Missing	Missing	Missing
MS22-11-0054	BLOOD	N/A	N/A	N/A	N/A	N/A	Staphylococcus aureus	123	N/A	N/A	N/A	N/A	Kiruddu Referral Hospital Mortuary	KIRUDDU NRH	2022-11-03	38	Male	Missing		Not Reported	Missing	Missing	Yes	Yes	Yes	Yes	Yes	Yes	Yes	Yes	Yes	Yes	Yes	Yes	Yes	Yes	Yes	Missing	Missing	Missing	Missing	Yes	Missing	Yes	Missing	Missing	Missing	Yes	Missing
MS22-12-0057	SWAB	N/A	N/A	N/A	N/A	N/A	Rickettsia typhi	<1	N/A	N/A	N/A	N/A	The Uganda Cancer Institute Mortuary	UGANDA CANCER INSTITUTE	6-Dec-2022	51	Male	Kween	TEACHER	Government/Civil	Missing	Missing	Missing	Yes	Yes	Yes	Yes	Yes	Yes	Yes	Yes	Yes	Yes	Yes	Yes	Missing	Missing	Missing	Missing	Missing	Missing	Missing	Missing	Missing	Missing	Missing	Missing	Missing	Missing
MS23-01-0145	PLASMA	N/A	N/A	N/A	N/A	N/A	N/A	N/A	Cryptococcus neoformans	<1	N/A	N/A	Kiruddu Referral Hospital Mortuary	KIRUDDU NRH	17-Jan-2023	66	Female	Kampala	FARMER	Farmer	Missing	Missing	Missing	Yes	Missing	Missing	Missing	Missing	Missing	Missing	Yes	Yes	Missing	Missing	Missing	Missing	Missing	Missing	Missing	Yes	Yes	Missing	Missing	Missing	Missing	Missing	Missing	Missing	Missing
MS22-11-0211	PLASMA	N/A	N/A	N/A	N/A	N/A	N/A	N/A	N/A	N/A	N/A	N/A	The Uganda Cancer Institute Mortuary	UGANDA CANCER INSITUTE	2022-11-10	36	Female	Ntungamo		Not Reported	Missing	Missing	Missing	Missing	Missing	Missing	Missing	Missing	Missing	Missing	Missing	Missing	Missing	Missing	Missing	Missing	Missing	Missing	Missing	Missing	Missing	Missing	Missing	Missing	Missing	Missing	Missing	Missing	Yes
MS22-11-0043	PLASMA	N/A	N/A	N/A	N/A	N/A	N/A	N/A	N/A	N/A	N/A	N/A	Mulago National Referral Hospital Mortuary	MULAGO NRH 558501	2022-11-03	56	Male	Buyende		Not Reported	Missing	Missing	Missing	Missing	Missing	Missing	Missing	Missing	Missing	Yes	Yes	Yes	Missing	Missing	Missing	Missing	Missing	Missing	Missing	Missing	Yes	Yes	Missing	Missing	Missing	Missing	Missing	Missing	Missing
MS22-11-0025	PLASMA	N/A	N/A	N/A	N/A	N/A	N/A	N/A	N/A	N/A	N/A	N/A	Kiruddu Referral Hospital Mortuary	KIRUDDU NRH	2022-11-03	14	Male	Wakiso		Not Reported	Missing	Missing	Missing	Missing	Missing	Missing	Missing	Yes	Yes	Yes	Yes	Yes	Yes	Yes	Yes	Yes	Yes	Yes	Yes	Yes	Yes	Yes	Missing	Missing	Missing	Missing	Missing	Missing	Missing
MS22-11-0006	PLASMA	N/A	N/A	N/A	N/A	N/A	N/A	N/A	N/A	N/A	N/A	N/A	Kiruddu Referral Hospital Mortuary	KIRUDDU NRH	2022-11-03	Missing	Female	Kampala	HOUSE WIFE	Not Employed Outside the Home	Missing	Yes	Yes	Missing	Yes	Yes	Yes	Yes	Yes	Yes	Yes	Yes	Yes	Yes	Yes	Missing	Missing	Missing	Missing	Yes	Yes	Yes	Missing	Missing	Missing	Missing	Missing	Missing	Missing
MS22-11-0059	BLOOD	N/A	N/A	N/A	N/A	N/A	N/A	N/A	N/A	N/A	N/A	N/A	Kiruddu Referral Hospital Mortuary	KIRUDDU NRH	2022-11-03	Missing	Female	Missing		Not Reported	Missing	Yes	Missing	Yes	Yes	Yes	Yes	Yes	Yes	Yes	Yes	Yes	Yes	Yes	Missing	Missing	Missing	Missing	Missing	Missing	Missing	Yes	Missing	Missing	Missing	Missing	Missing	Missing	Missing
MS22-11-0303	PLASMA	HIV-1	72	2326	29	21.1	N/A	N/A	Cryptococcus neoformans	8	N/A	N/A	Kiruddu Referral Hospital Mortuary	KIRUDDU NRH	2022-11-15	Missing	Female	Kibaale		Not Reported	Missing	Yes	Yes	Yes	Yes	Yes	Yes	Yes	Yes	Yes	Yes	Yes	Yes	Yes	Yes	Yes	Yes	Yes	Missing	Missing	Missing	Missing	Yes	Missing	Missing	Yes	Missing	Missing	Missing
MS22-11-0061	PLASMA	N/A	N/A	N/A	N/A	N/A	N/A	N/A	N/A	N/A	N/A	N/A	Kiruddu Referral Hospital Mortuary	KIRUDDU NRH	2022-11-03	Missing	Male	Kampala	FARMER	Farmer	Missing	Yes	Yes	Missing	Yes	Yes	Yes	Yes	Yes	Yes	Yes	Yes	Yes	Yes	Yes	Missing	Missing	Missing	Missing	Missing	Missing	Missing	Missing	Missing	Missing	Missing	Yes	Missing	Missing
MS22-11-0420	PLASMA	N/A	N/A	N/A	N/A	N/A	Klebsiella pneumoniae	127635	N/A	N/A	N/A	N/A	The Uganda Cancer Institute Mortuary	UGANDA CANCER INSITUTE	2022-11-22	23	Female	Wakiso		Not Reported	Missing	Yes	Missing	Missing	Yes	Yes	Yes	Yes	Missing	Missing	Yes	Yes	Missing	Missing	Missing	Yes	Missing	Yes	Yes	Missing	Missing	Missing	Missing	Missing	Missing	Missing	Yes	Missing	Yes
MS22-11-0434	PLASMA	N/A		N/A	N/A	N/A	N/A	N/A	N/A	N/A	N/A	N/A	The Uganda Cancer Institute Mortuary	UGANDA CANCER INSITUTE	2022-11-22	56	Female	Moyo	PEASANT	Not Employed Outside the Home	Missing	Yes	Yes	Yes	Yes	Yes	Yes	Yes	Yes	Yes	Yes	Yes	Yes	Yes	Missing	Missing	Yes	Missing	Missing	Missing	Yes	Yes	Yes	Missing	Missing	Yes	Missing	Missing	Missing
MS23-01-0168	PLASMA	N/A	N/A	N/A	N/A	N/A	N/A	N/A	N/A	N/A	N/A	N/A	Kiruddu Referral Hospital Mortuary	KIRUDDU NRH	24-Jan-2023	39	Female	Wakiso	FARMER	Farmer	Missing	Yes	Yes	Missing	Missing	Missing	Missing	Missing	Missing	Missing	Missing	Yes	Yes	Yes	Missing	Missing	Missing	Missing	Missing	Missing	Yes	Missing	Missing	Missing	Missing	Missing	Missing	Missing	Missing
MS22-11-0580	PLASMA	N/A	N/A	N/A	N/A	N/A	N/A	N/A	N/A	N/A	N/A	N/A	Mulago National Referral Hospital Mortuary	MULAGO NRH MORTUARY	2022-11-29	16	Male	Kampala	STUDENT	Student	Missing	Missing	Missing	Missing	Missing	Missing	Missing	Missing	Missing	Missing	Missing	Missing	Missing	Missing	Missing	Missing	Missing	Missing	Missing	Missing	Missing	Missing	Missing	Missing	Missing	Missing	Missing	Missing	Missing
MS23-02-0053	PLASMA	N/A	N/A	N/A	N/A	N/A	N/A	N/A	Rhodotorula toruloides	237	N/A	N/A	Kiruddu Referral Hospital Mortuary	KIRUDDU NRH	2023-02-08	66	Female	Wakiso	TAILOR	Business/Trade	Missing	Yes	Missing	Missing	Missing	Missing	Missing	Yes	Yes	Missing	Missing	Missing	Missing	Missing	Missing	Missing	Missing	Missing	Missing	Missing	Yes	No	Missing	Missing	Missing	Missing	Missing	Missing	Missing
									Rhodotorula paludigena	67
									Rhodotorula paludigena	58
									Rhodotorula diobovata	52
									Rhodotorula mucilaginosa	42
MS23-02-0026	PLASMA	N/A	N/A	N/A	N/A	N/A	N/A	N/A	N/A	N/A	N/A	N/A	Mulago National Referral Hospital Mortuary	MULAGO NRH	2023-02-08	Adult	Male	Kampala		Not Reported	Missing	Missing	Missing	Missing	Missing	Missing	Missing	Missing	Missing	Missing	Missing	Missing	Missing	Missing	Missing	Missing	Missing	Missing	Missing	Missing	Missing	Missing	Missing	Missing	Missing	Missing	Missing	Missing	Missing
[truncated: 4 more columns]
